# Supplementary material for: Adult height, coronary heart disease and stroke: a multi-locus Mendelian randomization meta-analysis
Source: Int J Epidemiol. 2015 May 15;45(6):1927–37. doi: 10.1093/ije/dyv074 (PMC5841831; doi:10.1093/ije/dyv074)
Supplement: Supplementary Data [file dyv074_supplementary_data.zip]

Archive with 1 entries (1 files):
- supplementary_data_April15th_CLEAN.docx
